# Supplementary material for: Discovery of grey matter lesion-related immune genes for diagnostic prediction in multiple sclerosis
Source: PeerJ. 2023 Apr 26;11:e15299. doi: 10.7717/peerj.15299 (PMC10148642; doi:10.7717/peerj.15299)
Supplement: Supplemental Information 1 [file peerj-11-15299-s001.zip › raw data/PCR/pcr.xlsx]

## Sheet: PCR模板
group	internal control	CT	target gene	CT		fold change
						△CT	△△CT	2^-△△CT
control	GAPDH	24.3067	CCL5	27.8382		3.53153	0.165812	0.891427
control	GAPDH	23.6486	CCL5	26.8091		3.16054	-0.205177	1.15283
control	GAPDH	23.1426	CCL5	26.5015		3.35885	-0.0068715	1.00477
control	GAPDH	24.2645	CCL5	27.6765		3.41195	0.0462365	0.968459
control	GAPDH	24.3067	PDGFR-B	33.5738		9.26714	0.088978	0.940189
control	GAPDH	23.6486	PDGFR-B	32.9672		9.31862	0.140458	0.907231
control	GAPDH	23.1426	PDGFR-B	32.1148		8.97215	-0.206015	1.1535
control	GAPDH	24.2645	PDGFR-B	33.4192		9.15474	-0.023421	1.01637
control	GAPDH	24.3067	Tlr9	31.9172		7.6105	0.250115	0.840829
control	GAPDH	23.6486	Tlr9	30.6897		7.0411	-0.319278	1.24771
control	GAPDH	23.1426	Tlr9	30.3322		7.18953	-0.170856	1.12573
control	GAPDH	24.2645	Tlr9	31.8649		7.6004	0.240019	0.846734
CPZ	GAPDH	26.1197	CCL5	28.2073		2.0876	-1.27812	2.42523
CPZ	GAPDH	25.2617	CCL5	27.4502		2.18851	-1.17721	2.26139
CPZ	GAPDH	23.7504	CCL5	25.8338		2.08345	-1.28227	2.43221
CPZ	GAPDH	25.0988	CCL5	27.379		2.28023	-1.08549	2.12209
CPZ	GAPDH	24.1197	PDGFR-B	34.7331		10.6133	1.43518	0.369802
CPZ	GAPDH	25.2617	PDGFR-B	35.3527		10.091	0.912833	0.531141
CPZ	GAPDH	23.7504	PDGFR-B	34.2625		10.5121	1.33394	0.396684
CPZ	GAPDH	25.0988	PDGFR-B	35.359		10.2602	1.08203	0.472363
CPZ	GAPDH	26.1197	Tlr9	33.995		7.87524	0.514861	0.69986
CPZ	GAPDH	25.2617	Tlr9	33.9277		8.66604	1.30566	0.404537
CPZ	GAPDH	23.7504	Tlr9	31.7481		7.99774	0.637355	0.642891
CPZ	GAPDH	25.0988	Tlr9	33.1277		8.02893	0.668552	0.629138
